# Supplementary material for: Self-esteem consistency predicts the course of therapy in depressed patients
Source: PLoS One. 2018 Jul 25;13(7):e0199957. doi: 10.1371/journal.pone.0199957 (PMC6059392; doi:10.1371/journal.pone.0199957)
Supplement: S1 Data — (XLSX) [file pone.0199957.s001.xlsx]

## Sheet: Tabelle1
ID	BDI1	BDI2	BDI3	BDI4	BDI5	BDI6	ESE	ISE	ZESE	ZISE	SED	Sign	Gender	Age	Diagnosis	Treat Dur	Alcohol	Suicid Idea
1	20	24	27	22	16	16	36	41	-0.055	0.297	0.35	-1	1	36	-1	7	-1	-1
2	19	21	18	14	4	3	45	2	0.449	-0.104	0.55	1	1	49	1	7	-1	1
3	28	21	14	9	7	7	41	71	-0.156	0.597	0.75	1	1	50	1	5	-1	1
4	21	12	10	10	9	22	52	-61	0.046	-0.737	0.78	1	-1	36	1	7	-1	1
5	34	16	11	8	3	3	35	171	1.759	1.62	0.14	-1	-1	40	-1	4	1	1
6	26	21	16	21	16	25	49	-4	0.348	-0.161	0.51	1	1	54	1	5	-1	-1
7	20	14	11	8	14	3	37	105	1.356	0.942	0.41	1	1	63	-1	4	-1	-1
8	30	4	1	0	0	7	54	27	0.247	0.153	0.09	1	1	34	-1	6	-1	-1
9	31	29	31	31	35	27	38	-11	0.046	-0.232	0.28	-1	-1	54	1	4	1	-1
10	31	28	30	31	33	27	37	-170	-1.467	-1.843	0.38	1	-1	50	1	6	-1	-1
11	41	41	32	2	6	34	40	25	-0.559	0.138	0.7	1	1	54	-1	4	-1	-1
12	39	38	38	38	20	2	22	-39	0.046	-0.515	0.56	-1	1	50	1	6	-1	-1
13	19	10	8	5	3	10	50	-22	0.146	-0.345	0.49	1	-1	33	1	4	-1	-1
14	23	25	18	14	8	0	30	-16	-1.063	-0.283	0.78	-1	-1	46	1	8	-1	-1
15	19	20	12	13	7	9	39	-1	-0.66	-0.135	0.53	1	1	54	1	6	-1	1
16	23	8	10	8	10	14	37	-86	0.852	-0.996	1.85	1	1	57	-1	6	1	-1
17	23	23	14	21	10	26	22	19	1.558	0.07	1.49	1	1	50	-1	5	-1	1
18	29	26	10	10	15	27	23	-56	1.255	-0.685	1.94	-1	1	50	-1	5	-1	1
19	22	21	19	13	16	16	31	200	0.146	1.91	1.76	-1	1	56	-1	6	-1	1
20	28	33	34	34	3	3	26	-128	0.046	-1.421	1.47	-1	1	51	1	4	-1	1
21	22	20	14	18	20	21	30	103	-1.467	0.925	2.39	-1	-1	27	1	6	1	1
22	28	13	5	2	2	2	47	60	-0.66	0.491	1.15	1	1	40	-1	6	1	1
23	20	12	7	11	2	7	37	104	-1.366	0.934	2.3	1	1	42	1	4	-1	-1
24	36	34	40	36	24	33	20	33	-1.063	0.211	1.27	-1	-1	52	-1	7	-1	1
25	31	33	32	29	28	16	33	53	-0.66	0.417	1.08	-1	1	49	1	4	-1	1
26	19	19	0	0	0	5	36	-38	1.054	-0.511	1.56	1	1	44	-1	4	-1	1
27	19	8	5	5	13	7	32	178	-1.668	1.688	3.36	1	-1	47	1	6	1	1
28	30	30	30	30	30	30	38	167	-0.358	1.574	1.93	1	1	56	1	6	-1	1
29	24	13	8	19	15	15	26	-200	-0.055	-2.15	2.09	-1	1	38	1	6	-1	1
30	24	14	12	9	7	8	30	-114	-0.459	-1.278	0.82	-1	1	43	-1	6	-1	-1
31	31	34	32	29	29	42	60	-44	2.364	-0.569	2.93	1	1	50	-1	4	-1	1

## Sheet: Tabelle2
ID	Patients' ID	No Lable
BDI0	BDI-score before the beginning of therapy	No Lable
BDI1	BDI score first week	No Lable
BDI2	BDI score second week	No Lable
BDI3	BDI score third week	No Lable
BDI4	BDI-score at the end of therapy	No Lable
BDI5	BDI at 4-month follow-up	No Lable
ESE	RSES sum score	No Lable
ISE	Priming, self vs. non-self priming effect	No Lable
ZESE	z score ESE	No Lable
ZISE	z score ISE	No Lable
SED	Self-esteem discrepancy, |ZESE - ZISE|	No Lable
Sign	Sign of self-esteem difference	Lable: -1 = ISE higher; 1 = ESE higher
Gender	Patients' gender	Lable: -1 = male; 1 = female
Age	Patients' age in years	No Lable
Diagnosis	Main diagnosis	Lable: -1 = Mayor Depression Disorder; 1 = Recurrent Depressive Disorder
Treat Dur	Treatment duration in weeks	No Lable
Alcohol	Alcohol abuse	Lable: -1 = no; 1 = yes
Suicid Idea	Suicidal ideation	Lable: -1 = no; 1 = yes
